# Supplementary material for: A Co-Culture-Based Multiparametric Imaging Technique to Dissect Local H2O2 Signals with Targeted HyPer7
Source: Biosensors (Basel). 2021 Sep 14;11(9):338. doi: 10.3390/bios11090338 (PMC8466187; doi:10.3390/bios11090338)
Supplement: Supplementary file 1 [file biosensors-11-00338-s001.zip]

Archive with 1 entries (1 files):
- biosensors-1374732-SI.pdf
